# Supplementary material for: Genetic Alterations and Resectability Predict Outcome in Patients with Neuroblastoma Assigned to High-Risk Solely by MYCN Amplification
Source: Cancers (Basel). 2021 Aug 28;13(17):4360. doi: 10.3390/cancers13174360 (PMC8430929; doi:10.3390/cancers13174360)
Supplement: Supplementary file 1 [file cancers-13-04360-s001.zip]

Archive with 1 entries (1 files):
- cancers-1332955-supplementary.pdf
